# Supplementary material for: Metagenomic analysis of ecological niche overlap and community collapse in microbiome dynamics
Source: Front Microbiol. 2023 Nov 15;14:1261137. doi: 10.3389/fmicb.2023.1261137 (PMC10684785; doi:10.3389/fmicb.2023.1261137)
Supplement: Supplementary file 2 [file Table_1.XLSX]

## Sheet: SupplData_1
Supplementary Data 1. Matrix representing gene repertoires of the 32 metagenome-assembled genomes (MAGs).
MAG	(6-4).photolyase	(E)-2-((N-methylformamido)methylene)succinate.hydrolase	[Ribosomal.protein.S18]-alanine.N-acetyltransferase	[Ribosomal.protein.S5]-alanine.N-acetyltransferase	1-(5-phosphoribosyl)-5-[(5-phosphoribosylamino)methylideneamino].imidazole-4-carboxamide.isomerase	1-carboxybiuret.hydrolase.subunit.AtzE	1-deoxy-D-xylulose-5-phosphate.synthase	1-deoxy-D-xylulose.5-phosphate.reductoisomerase	1,2-epoxyphenylacetyl-CoA.isomerase	1,2-phenylacetyl-CoA.epoxidase,.subunit.A	1,2-phenylacetyl-CoA.epoxidase,.subunit.B	1,2-phenylacetyl-CoA.epoxidase,.subunit.C	1,2-phenylacetyl-CoA.epoxidase,.subunit.E	1,4-alpha-glucan.branching.enzyme.GlgB	1,4-dihydroxy-2-naphthoyl-CoA.synthase	10.kDa.chaperonin	15-cis-phytoene.desaturase	15-cis-phytoene.synthase	2-(5''-triphosphoribosyl)-3'-dephosphocoenzyme-A.synthase	2-amino-3-ketobutyrate.coenzyme.A.ligase	2-amino-4-hydroxy-6-hydroxymethyldihydropteridine.pyrophosphokinase	2-aminoadipate.transaminase	2-C-methyl-D-erythritol.2,4-cyclodiphosphate.synthase	2-C-methyl-D-erythritol.4-phosphate.cytidylyltransferase	2-dehydro-3-deoxy-6-phosphogalactonate.aldolase	2-dehydro-3-deoxyphosphooctonate.aldolase	2-hydroxy-3-oxopropionate.reductase	2-hydroxychromene-2-carboxylate.isomerase	2-iminobutanoate/2-iminopropanoate.deaminase	2-isopropylmalate.synthase	2-methyl-aconitate.isomerase	2-methylcitrate.dehydratase.(2-methyl-trans-aconitate.forming)	2-methylcitrate.synthase	2-methylisocitrate.lyase	2-octaprenyl-6-methoxyphenol.hydroxylase	2-oxoglutarate.dehydrogenase.E1.component	2-succinyl-6-hydroxy-2,4-cyclohexadiene-1-carboxylate.synthase	2,3-bisphosphoglycerate-dependent.phosphoglycerate.mutase	2,3-dehydroadipyl-CoA.hydratase	2,3,4,5-tetrahydropyridine-2,6-dicarboxylate.N-acetyltransferase	2,3,4,5-tetrahydropyridine-2,6-dicarboxylate.N-succinyltransferase	2,4-dienoyl-CoA.reductase	2',3'-cyclic-nucleotide.2'-phosphodiesterase/3'-nucleotidase	23S.rRNA.(guanosine-2'-O-)-methyltransferase.RlmB	23S.rRNA.(uracil(1939)-C(5))-methyltransferase.RlmD	23S.rRNA.5-hydroxycytidine.synthase	2Fe-2S.ferredoxin	3-(3-hydroxy-phenyl)propionate/3-hydroxycinnamic.acid.hydroxylase	3-[(3aS,4S,7aS)-7a-methyl-1,5-dioxo-octahydro-1H-inden-4-yl]propanoyl:CoA.ligase
MTS-010_bin.16	1	1	1	1	1	1	1	1	1	1	1	1	1	1	1	1	1	1	1	1	1	1	1	1	1	1	1	1	1	1	1	1	1	1	1	1	1	1	1	1	1	1	1	1	1	1	1	1	1
MTS-001_bin.10	1	1	0	0	1	1	1	1	0	0	0	0	0	1	0	0	0	0	0	0	0	0	0	0	1	1	1	0	1	1	0	0	0	0	0	1	1	1	0	0	1	0	0	1	1	0	0	0	0
MTS-001_bin.11	0	0	0	0	1	0	1	1	0	0	0	0	0	1	0	0	0	0	1	0	0	1	0	0	0	1	0	1	1	1	0	0	0	0	0	1	1	1	1	1	1	0	0	1	1	0	0	0	0
MTS-010_bin.1	1	1	1	1	1	1	1	1	1	1	1	1	1	1	1	1	1	1	1	1	1	1	1	1	1	1	1	1	1	1	1	1	1	1	1	1	1	1	1	1	1	1	1	1	1	1	1	1	1
MTS-001_bin.13	1	0	0	0	1	1	1	1	1	0	0	0	0	1	0	1	0	1	0	0	0	0	0	0	1	0	1	0	0	1	0	0	0	0	0	1	1	1	0	1	1	0	0	1	1	0	0	0	0
MTS-010_bin.8	0	0	0	0	1	0	1	1	0	0	0	0	0	1	0	1	0	0	0	0	1	0	1	1	0	0	1	0	1	1	0	0	0	0	0	0	1	1	0	1	0	0	0	0	0	0	0	0	0
MTS-040_bin.3	0	0	1	1	1	1	1	1	0	0	0	0	0	1	1	1	0	0	1	1	1	0	1	1	0	1	1	0	1	1	0	0	0	0	1	1	1	1	0	1	1	1	0	1	1	1	1	0	0
MTS-001_bin.16	1	0	1	0	1	0	1	1	1	1	1	1	1	0	1	1	0	1	1	1	0	1	1	1	1	1	1	1	1	1	1	1	1	1	1	1	1	1	1	1	1	1	1	1	1	1	1	1	0
MTS-090_bin.1	0	0	0	0	1	0	1	1	0	0	0	0	0	1	0	1	0	0	0	0	0	0	1	1	0	1	0	0	1	1	0	0	0	0	0	0	1	1	0	1	1	0	0	1	0	0	0	0	0
MTS-001_bin.18	1	0	0	0	1	0	1	0	0	1	1	1	1	0	1	1	0	0	0	0	0	1	1	1	1	1	1	1	1	0	1	0	1	0	1	1	1	1	1	1	0	0	0	1	1	1	1	1	0
MTS-001_bin.19	1	0	1	0	1	0	1	1	0	0	0	0	0	0	1	1	0	0	0	1	1	1	0	0	1	1	1	0	0	1	0	0	0	0	0	1	1	1	1	0	1	0	0	1	1	1	1	0	0
MTS-010_bin.9	0	0	1	1	1	0	1	1	0	0	0	0	0	1	0	1	0	1	1	0	1	1	1	1	0	1	1	0	1	1	0	0	1	1	1	1	1	1	0	0	1	0	0	1	1	1	1	0	0
MTS-001_bin.20	1	0	1	1	1	0	1	1	0	0	0	0	0	1	1	1	0	0	0	1	1	1	1	1	0	1	0	0	0	1	0	0	1	1	1	1	1	1	0	0	1	1	1	1	1	1	1	0	1
MTS-001_bin.21	0	0	1	1	1	0	1	1	0	0	0	0	0	0	0	1	0	1	1	0	1	1	1	1	0	1	1	0	1	1	0	0	0	0	0	1	1	0	0	0	1	0	0	1	1	1	1	0	0
MTS-020_bin.6	0	0	1	1	1	0	1	1	0	0	0	0	0	1	1	1	0	0	1	0	1	1	1	1	0	1	1	0	1	1	0	0	0	0	1	1	1	1	0	0	1	0	0	1	1	1	1	0	0
MTS-001_bin.4	1	0	0	0	1	0	1	1	0	0	0	0	0	1	1	1	1	1	0	1	0	0	1	1	0	1	0	0	1	1	0	0	0	0	0	1	1	1	0	1	1	0	0	1	0	0	0	1	0
MTS-001_bin.5	0	1	1	1	1	1	1	1	0	0	0	0	0	1	0	1	0	1	1	1	1	1	1	1	1	1	1	0	1	1	0	0	0	0	1	1	1	1	0	1	1	1	1	1	1	1	0	0	0
MTS-001_bin.6	0	0	1	0	1	0	1	1	1	1	1	1	1	0	0	1	0	1	1	0	1	1	1	1	1	1	0	1	1	1	1	0	1	0	1	1	1	1	1	1	1	0	0	1	1	1	1	1	0
MTS-001_bin.7	1	0	1	1	1	0	1	1	1	1	1	1	1	1	0	1	0	1	1	0	1	1	1	1	1	1	0	1	1	1	1	0	1	1	1	1	1	1	1	0	1	0	0	1	1	0	1	1	0
MTS-010_bin.15	1	1	1	1	1	1	1	1	1	0	0	0	0	1	0	0	0	0	0	0	1	1	0	0	1	1	1	1	1	1	0	0	0	1	0	1	1	1	0	1	1	0	0	1	1	0	0	0	0
MTS-001_bin.9	0	1	1	0	1	1	1	1	1	1	1	1	1	0	1	0	0	1	1	1	1	1	1	1	0	1	1	1	1	1	1	1	1	1	1	1	1	1	1	1	1	1	0	1	1	0	1	1	1
MTS-010_bin.10	1	1	0	1	1	0	1	0	1	0	0	0	0	0	0	0	0	1	0	0	0	1	1	1	0	0	1	0	1	1	0	0	0	0	0	1	1	1	0	1	0	0	0	0	0	0	0	1	0
MTS-010_bin.11	1	1	0	0	1	0	1	1	1	0	0	0	0	1	1	0	0	0	0	1	0	1	0	0	1	1	1	1	1	1	0	0	0	0	0	1	1	1	1	1	1	0	0	1	1	0	0	0	0
MTS-010_bin.12	0	0	0	1	1	0	1	1	0	0	0	0	0	1	0	1	0	0	0	0	0	0	0	0	0	1	0	0	1	1	0	0	0	0	0	1	1	1	0	0	1	0	0	1	1	0	0	0	0
MTS-020_bin.11	0	0	0	0	1	0	1	1	0	0	0	0	0	1	1	0	0	1	0	0	0	0	0	0	1	1	1	1	1	1	1	0	0	1	0	1	1	1	1	1	1	0	0	1	1	0	1	0	0
MTS-010_bin.5	0	1	0	0	1	0	1	1	0	0	0	0	0	0	0	1	0	0	0	1	0	0	0	0	0	1	0	0	1	1	0	0	0	0	0	0	1	0	0	1	1	0	0	1	0	0	0	0	1
MTS-060_bin.2	0	0	1	0	1	0	1	1	0	0	0	0	0	1	0	0	1	1	0	0	1	0	0	1	0	1	1	0	1	1	0	0	0	0	0	0	1	0	0	1	1	0	0	1	1	0	1	0	0
MTS-090_bin.4	0	1	1	0	1	0	1	1	1	1	1	1	1	1	1	1	0	1	1	1	1	1	1	1	1	1	1	1	1	1	1	0	1	1	1	1	1	1	1	1	1	1	0	1	1	0	1	1	1
MTS-100_bin.2	0	0	1	0	1	0	1	1	0	0	0	0	0	0	1	0	1	1	0	0	0	0	0	1	0	1	0	0	0	1	0	0	0	0	0	0	1	0	0	0	1	0	0	1	1	0	0	0	1
MTS-090_bin.2	0	0	1	0	1	0	1	1	0	0	0	0	0	1	0	1	0	0	1	0	1	1	0	0	1	1	1	0	0	1	0	0	0	0	0	1	0	1	0	1	1	0	0	1	1	0	0	0	0
MTS-090_bin.7	0	0	1	0	1	0	1	1	0	0	0	0	0	1	0	1	0	0	0	0	0	1	1	1	1	1	1	0	1	1	0	0	0	0	0	0	1	1	0	0	0	0	0	0	0	0	0	0	0
MTS-110_bin.3	0	0	0	0	1	0	1	0	0	0	0	0	0	1	1	1	0	0	0	0	0	0	0	0	0	0	1	0	1	1	0	0	1	0	0	0	1	1	0	1	0	0	0	1	0	0	0	0	0
[truncated: 5,000 more columns]
