# Supplementary material for: Metagenomic analysis of ecological niche overlap and community collapse in microbiome dynamics
Source: Front Microbiol. 2023 Nov 15;14:1261137. doi: 10.3389/fmicb.2023.1261137 (PMC10684785; doi:10.3389/fmicb.2023.1261137)
Supplement: Supplementary file 3 [file Table_2.XLSX]

## Sheet: SupplData_2
Supplementary Data 2. Matrix representing KEGG pathway/process profiles of the 32 metagenome-assembled genomes (MAGs). The pathway completeness, which ranges between 0 to 1, is shown for each KEGG pathway/process for each MAG.
MAG	Glycolysis	Gluconeogenesis	TCA Cycle	NAD(P)H-quinone oxidoreductase	NADH-quinone oxidoreductase	Na-NADH-ubiquinone oxidoreductase	F-type ATPase	V-type ATPase	Cytochrome c oxidase	Ubiquinol-cytochrome c reductase	Cytochrome o ubiquinol oxidase	Cytochrome aa3-600 menaquinol oxidase	Cytochrome c oxidase, cbb3-type	Cytochrome bd complex	RuBisCo	CBB Cycle	RTCA Cycle	Wood-Ljungdahl	3-Hydroxypropionate Bicycle	4-Hydroxybutyrate/3-hydroxypropionate	Pectinesterase	Diacetylchitobiose deacetylase	Glucoamylase	D-galacturonate epimerase	Exo-poly-alpha-galacturonosidase	Oligogalacturonide lyase	Cellulase	Exopolygalacturonase	Chitinase	Basic endochitinase B	Bifunctional chitinase/lysozyme	Beta-N-acetylhexosaminidase	D-galacturonate isomerase	<i>&alpha;</i>-amylase	Beta-glucosidase	Pullulanase	Ammonia oxidation (amo/pmmo)	Hydroxylamine oxidation	NO<sub>2</sub><sup>-</sup> oxidation	Dissim nitrate reduction	DNRA	NO<sub>2</sub><sup>-</sup> reduction	NO reduction	N<sub>2</sub>O reduction	Nitrogen fixation	Hydrazine dehydrogenase	Hydrazine synthase	Dissimilatory sulfate < > APS	Dissimilatory sulfite < > APS
MTS-001_bin.10	0.78	0.89	1	0	0.91	0	1	0	0.75	0.99	1	0	0.75	0	0	0	0	0	0.24	0.3	0	1	0	1	0	1	0	1	0	0	0	1	1	1	1	0	0	0	0	0	1	0	0	0	0	0	0	0	0
MTS-001_bin.11	0.78	0.89	0.88	0	0.98	0	0.875	0	0	1	0	0	1	1	0	0	0	0	0.35	0.3	0	1	0	1	0	0	0	0	0	0	0	1	0	0	1	0	0	0	0	1	1	1	1	1	0.99	0	0	0	0
MTS-001_bin.13	0.78	0.89	1	0.07	0.98	0	1	0	0.75	0.99	1	0	1	1	0	0	0	0	0.24	0.3	0	0	0	1	0	1	0	0	0	0	0	1	0	0	1	0	0	0	0	0	1	0	0	0	0	0	0	0	0
MTS-001_bin.16	0.78	0.89	0.88	0	0.98	0	1	0	0.75	0.99	1	0	1	1	0	0	0	0	0.24	0.2	0	0	0	0	0	0	0	1	1	0	0	1	0	1	1	1	0	0	0	0	1	0	0	0	0	0	0	0	0
MTS-001_bin.18	0.67	0.78	0.75	0	0.98	0	1	0	0.5	0.99	0	0	0	1	0	0	0	0	0.24	0.2	0	0	0	0	0	0	0	0	0	0	0	1	0	0	0	0	0	0	0	0	1	0	0	0	0	0	0	0	0
MTS-001_bin.19	0.56	0.67	0.88	0	0.91	0	1	0	0.25	0.99	1	0	1	1	0	0	0	0	0.24	0.2	0	0	0	1	0	1	0	1	0	0	0	1	0	0	1	0	0	0	0	0	1	0	0	0	0	0	0	0	0
MTS-001_bin.20	0.89	0.89	0.88	0	0.84	1	1	0	0	0.99	1	0	1	1	0	0	0	0	0.24	0.3	0	0	0	1	0	0	0	0	1	0	0	0	0	1	1	1	0	0	0	1	1	0	0	0	0	0	0	0	0
MTS-001_bin.21	0.67	0	0.88	0	0.49	0	0.75	0	0	0.99	0.5	0	1	1	0	0	0	0	0.24	0.2	0	0	0	1	0	1	0	1	0	0	0	1	1	0	0	0	0	0	0	0	1	0	0	0	0.99	0	0	0	0
MTS-001_bin.4	1	0	0.62	0	0.98	0	1	0	1	0	0	0	0.25	1	0	0	0	0	0.12	0.3	0	1	0	0	0	0	0	0	1	0	0	1	1	0	1	0	0	0	0	0	0	0	0	0	0	0	0	0	0
MTS-001_bin.5	0.89	0.89	0.88	0	0.84	0	1	0	0	0	1	0	0	1	0	0	0	0	0.24	0.2	0	0	0	1	0	0	0	0	0	0	0	1	1	0	1	0	0	0	1	1	1	0	0	0	0	0	0	0	0
MTS-001_bin.6	0.78	0.89	0.88	0	0.98	0	1	0	0.75	0.99	1	0	0	1	0	0	0	0	0.35	0.2	0	0	0	0	0	0	0	0	0	0	0	1	0	0	1	0	0	0	0	0	1	0	0	0	0.99	0	0	0	0
MTS-001_bin.7	0.78	0.89	0.88	0.07	0.98	0	1	0	0.75	0.99	1	0	1	1	0	0	0	0	0.29	0.2	0	0	0	0	0	0	0	1	0	0	0	1	0	0	1	0	0	0	1	1	1	0	0	0	0.99	0	0	0	0
MTS-001_bin.9	0.78	0.89	0.88	0	0.91	0	1	0	0.75	0.99	1	0	0	1	0	0	0	0	0.29	0.2	0	0	0	0	0	0	0	0	0	0	0	1	0	0	1	0	0	0	0	0	1	0	0	0	0	0	0	0	0
MTS-010_bin.10	0.67	0	0.75	0	0.63	0	1	0	0	1	0	0	1	1	0	0	0	0.17	0.24	0.3	0	1	0	0	0	0	0	0	0	0	0	0	0	0	0	0	0	0	0	0	1	0	0	0	0.99	0	0	0	0
MTS-010_bin.11	1	1	0.75	0	0.98	0	1	0	0.75	0.99	1	0	0	1	0	0	0	0	0.12	0.2	0	1	0	1	0	0	0	0	0	0	0	1	0	0	1	0	0	0	0	0	1	0	0	0	0	0	0	0	0
MTS-010_bin.12	0.56	0.67	0.75	0	0.98	0	1	0	0.75	1	1	0	0	1	0	0	0	0	0.24	0.1	0	1	0	1	0	1	0	1	1	0	0	1	1	0	1	0	0	0	0	0	0	0	0	0	0.99	0	0	0	0
MTS-010_bin.15	1	0	0.88	0.07	0.98	0	1	0	0.75	0.99	1	0	0	1	0	0	0	0	0.18	0.3	0	1	0	1	0	0	0	1	0	0	0	1	1	1	1	0	0	0	0	0	1	0	0	0	0	0	0	0	0
MTS-010_bin.16	0.78	0.89	0.88	0.07	0.98	0	1	0	0.75	0.99	1	0	1	0	0	0	0	0	0.24	0.2	0	0	0	0	0	0	0	1	1	0	0	1	0	1	1	1	0	0	0	0	1	0	0	0	0	0	0	0	0
MTS-010_bin.1	0.67	0.78	0.88	0.07	0.98	0	1	0	0	0.99	1	0	0.75	1	0	0	0	0	0.24	0.2	0	1	0	1	0	0	0	0	0	0	0	1	0	0	1	0	0	0	1	1	1	0	0	0	0	0	0	0	0
MTS-010_bin.5	0.78	0	0.62	0	0	0	0.75	0	1	0	0	0	0.25	0	0	0	0	0	0.12	0.1	0	1	0	1	0	0	0	0	1	0	0	1	1	0	1	0	0	0	0	0	1	0	0	1	0	0	0	0	0
MTS-010_bin.8	0.89	0	0.38	0	0	0	1	0	0	0	0	0	0	0	0	0	0	0	0.12	0.1	0	0	0	0	0	0	0	0	0	0	0	0	0	0	0	0	0	0	0	0	0	0	0	0	0	0	0	0	0
MTS-010_bin.9	0.89	0	0.88	0.07	0.98	0	1	0	0	0.99	1	0	1	1	0	0	0	0	0.24	0.2	0	0	0	1	0	1	0	1	0	0	0	1	1	1	1	1	0	0	1	1	1	0	0	0	0.99	0	0	0	0
MTS-020_bin.11	0.78	0.89	1	0	0.98	0	0.875	0	0.75	1	1	0	1	1	1	1	0	0	0.53	0.3	0	1	0	1	0	0	0	0	0	0	0	1	1	0	1	0	0	0	1	1	1	0	1	0	0.99	0	0	0	0
MTS-020_bin.6	0.89	0.89	0.88	0	0.84	0	1	0	0	0	1	0	0	1	0	0	0	0	0.18	0.2	0	0	0	1	0	1	0	0	0	0	0	1	1	0	1	0	0	0	0	0	1	0	0	0	0.99	0	0	0	0
MTS-040_bin.3	0.89	0.89	0.88	0.07	0.84	1	1	0	0	0	1	0	0	1	0	0	0	0	0.24	0.1	0	1	0	1	0	1	0	1	0	0	0	1	1	1	1	0	0	0	1	1	1	0	0	0	0.99	0	0	0	0
MTS-060_bin.2	0.67	0	0.88	0	0.98	0	0.875	0	0.25	0	0	0	0	1	0	0	0	0	0.18	0.2	0	1	0	0	0	1	1	1	0	0	0	1	1	0	1	0	0	1	0	0	0	0	0	0	0.99	0	0	0	0
MTS-090_bin.1	0.89	0	0.62	0.07	0.98	0	1	0	0	0	0	0	0	1	0	0	0	0	0.18	0.1	0	0	0	1	0	1	0	0	1	0	0	1	1	0	1	0	0	0	0	0	0	0	0	0	0	0	0	0	0
MTS-090_bin.2	0.78	0	0.75	0	0.98	0	0.875	0	0	0	1	0	0	1	0	0	0	0	0.24	0.2	0	1	0	1	0	0	0	0	0	0	0	1	1	0	0	0	0	0	1	1	0	0	0	0	0.99	0	0	0	0
MTS-090_bin.4	0.78	0.89	0.75	0	0.98	0	1	0	0.75	0.99	1	0	0	1	0	0	0	0.17	0.47	0.3	0	1	0	0	0	0	0	0	0	0	0	1	0	0	1	0	0	0	1	1	1	0	0	0	0	0	0	0	0
MTS-090_bin.7	0.78	0	0.62	0	0.14	0	1	0	0	0	0	0	0	1	0	0	0	0	0.06	0.3	0	1	0	0	0	0	0	0	0	0	0	0	1	0	1	0	0	0	1	1	1	0	0	0	0.99	0	0	0	1
MTS-100_bin.2	0.67	0	0.88	0	0.98	0	0.875	0	0.25	0	0	0	0	1	0	0	0	0	0.18	0.2	0	1	0	0	0	0	0	0	1	0	0	1	1	0	1	0	0	0	0	0	0	0	0	0	0.33	0	0	0	0
MTS-110_bin.3	0.78	0	0.38	0	0	0	1	0	0	0	0	0	0	1	0	0	0	0	0.06	0.2	0	0	0	0	0	0	0	0	1	0	0	1	1	1	0	0	0	0	0	0	0	0	0	0	0	0	0	0	0
[truncated: 120 more columns]
